# Supplementary material for: Intestinal Barrier Dysfunction and Microbial Translocation in Patients with First-Diagnosed Atrial Fibrillation
Source: Biomedicines. 2023 Jan 10;11(1):176. doi: 10.3390/biomedicines11010176 (PMC9856173; doi:10.3390/biomedicines11010176)
Supplement: Supplementary file 1 [file biomedicines-11-00176-s001.zip]

Archive with 1 entries (1 files):
- biomedicines-2127316-supplementary.pdf
